# Supplementary material for: Lower nutritional state and foraging success in an Arctic seabird despite behaviorally flexible responses to environmental change
Source: Ecol Evol. 2023 Apr 20;13(4):e9923. doi: 10.1002/ece3.9923 (PMC10119025; doi:10.1002/ece3.9923)
Supplement: Supplementary file 2 — Table S1‐S12 [file ECE3-13-e9923-s001.xlsx]

## Sheet: Table S1
	Variable	fPC1
	Maximum Distance	0.893
	Average Daily Distance	0.642
	Mean Trip Distance	0.909
	Mean Trip Duration	0.879
	Number of Trips per Day	-0.675
	Eigenvalue	3.27
	Percentage of Variance Explained	65.3

## Sheet: Table S2
	Variable	fPC1
	Maximum Distance	0.875
	Mean Trip Distance	0.871
	Mean Trip Duration	0.921
	Number of Trips per Day	-0.809
	Eigenvalue	3.03
	Percentage of Variance Explained	75.7

## Sheet: Table S3
		2014	2015	2016	2018	2019
	TRIG
	Intra-assay variation	3.27	2.94	4.41	8.03	4.89
	Inter-assay variation	3.3	2.48	10.19	20.56	23.34
	bCORT
	Intra-assay variation	5.16	4.99	12.51	10.31	10.97
	Inter-assay variation	3.88	8.52	14.57	11.93	16.52
	B-OH
	Intra-assay variation	4.06	4.96	5.99	3.77	4.47
	Inter-assay variation	3.5	5.12	4.85	5.23	4.52
	NEFA
	Intra-assay variation	2.97	3.34	4.23	5.99	6.62
	Inter-assay variation	4.13	3.88	5.45	4.3	6.64

## Sheet: Table S4
	Model	Fixed Effects	Estimate ± SE	df	t	p	rm2	rc2
	logDuration ~ Colony + Year + 1|Band						0.49	0.81
		Intercept	0.86 ± 0.04	209	22.5	< 0.001
		Colony - Digges	0.99 ± 0.09	202	11.5	< 0.001
		Year - 2015	-0.29 ± 0.10	85.5	-3	0.004
		Year - 2017	0.00 ± 0.10	186	0.02	0.98
		Year - 2018	0.02 ± 0.05	178	0.29	0.77
	fPC1 ~ Colony*Duration + Year + 1|Band						0.53	0.76
		Intercept	-0.81 ± 0.18	205	-4.66	< 0.001
		Colony - Digges	1.58 ± 0.35	207	4.47	< 0.001
		Duration	0.17 ± 0.06	204	2.59	0.01
		Year - 2015	1.11 ± 0.21	151	5.32	< 0.001
		Year - 2017	-0.35 ± 0.20	198	-1.79	0.07
		Year - 2018	0.22 ± 0.11	192	2	0.05
		Colony - Digges*Duration	-0.17 ± 0.08	207	-2.26	0.03
	logDEE ~ Colony*Duration + Year + 1|Band						0.28	0.66
		Intercept	7.58 ± 0.04	205	204.6	< 0.001
		Colony - Digges	0.39 ± 0.07	207	5.2	< 0.001
		Duration	0.03 ± 0.01	204	1.89	0.06
		Year - 2015	0.07 ± 0.04	141	1.52	0.13
		Year - 2017	-0.03 ± 0.04	195	-0.66	0.51
		Year - 2018	0.02 ± 0.02	189	0.67	0.5
		Colony*Duration	-0.05 ± 0.02	207	-3.27	0.001
	Linear mixed model output includes estimates of fixed effects, standard error (SE), degrees of freedom (df), t-statistics (t), p-values (p), marginal R2 (rm2; the proportion of variance in the model explained by the fixed effects) and conditional R2 (rc2; the proportion of variance in the model explained by both fixed and random effects). Significant p-values in bold. See methods for full descrip…

## Sheet: Table S5
	Model	Fixed Effects	Estimate ± SE	df	t	p	rm2	rc2
	preMass ~ Colony + Year + 1|Band						0.13	0.57
		Intercept	1041 ± 6.65	199	156.7	< 0.001
		Colony - Digges	-29.4 ± 15.1	199	-1.95	0.05
		Year - 2015	-41.6 ± 18.1	99.8	-2.3	0.02
		Year - 2017	-71.8 ± 24.0	194	-3	0.003
		Year - 2018	-13.8 ± 9.70	184	-1.43	0.15
	logprebCORT ~ Colony + Year + 1|Band						0.34	0.73
		Intercept	0.19 ± 0.10	167	1.89	0.06
		Colony - Digges	1.72 ± 0.23	166	7.42	< 0.001
		Year - 2015	-0.29 ± 0.27	95.7	-1.08	0.28
		Year - 2018	0.37 ± 0.15	141	2.43	0.02
	logpreNEFA ~ Colony + Year + 1|Band						0.35	0.41
		Intercept	-1.56 ± 0.06	164	-25.5	< 0.001
		Colony - Digges	1.10 ± 0.15	121	7.51	< 0.001
		Year - 2015	-0.17 ± 0.18	166	-0.96	0.34
		Year - 2018	0.28 ± 0.10	162	2.85	0.004
	logpreB-OH ~ Colony + Year + 1|Band						0.04	0.29
		Intercept	-0.09 ± 0.04	163	-2.03	0.04
		Colony - Digges	0.26 ± 0.11	139	2.38	0.02
		Year - 2015	-0.20 ± 0.13	166	-1.52	0.13
		Year - 2018	0.10 ± 0.07	157	1.4	0.16
	Linear mixed model output includes estimates of fixed effects, standard error (SE), degrees of freedom (df), t-statistics (t), p-values (p), marginal R2 (rm2; the proportion of variance in the model explained by the fixed effects) and conditional R2 (rc2; the proportion of variance in the model explained by both fixed and random effects). Significant p-values in bold. See methods for full descrip…

## Sheet: Table S6
	Model	Fixed Effects	Estimate ± SE	df	t	p	rm2	rc2
	postMass ~ Colony + TimebfSampling + Year + 1|Band						0.24	0.87
		Intercept	1007 ± 6.75	164	149.3	< 0.001
		Colony - Digges	-37.4 ± 15.3	153	-2.44	0.02
		TimebfSampling	-0.50 ± 0.23	147	-2.19	0.03
		Year - 2015	-46.6 ± 17.8	38	-2.62	0.01
		Year - 2017	-116.4 ± 19.7	91.3	-5.91	< 0.001
	logpostB-OH ~ Colony + Year + 1|Band						0.07	0.45
		Intercept	0.16 ± 0.05	155	3.53	< 0.001
		Colony - Digges	-0.17 ± 0.12	155	-1.4	0.17
		Year - 2015	0.46 ± 0.16	105	2.89	0.004
		Year - 2018	-0.13 ± 0.07	140	-1.72	0.09
	logpostTRIG ~ Colony*Duration + Year + 1|Band						0.15	0.55
		Intercept	-0.08 ± 0.14	152	-0.56	0.58
		Colony - Digges	-1.09 ± 0.30	150	-3.68	< 0.001
		Duration	-0.06 ± 0.06	152	-1.14	0.25
		Year - 2015	0.29 ± 0.17	134	1.68	0.1
		Year - 2018	-0.30 ± 0.09	130	-3.82	< 0.001
		Colony - Digges*Duration	0.15 ± 0.07	151	2.2	0.03
	∆B-OH ~ Colony + Year + 1|Band						0.1	0.44
		Intercept	0.27 ± 0.06	150	4.79	< 0.001
		Colony - Digges	-0.27 ± 0.15	151	-1.8	0.07
		Year - 2015	0.59 ± 0.20	100	2.9	0.005
		Year - 2018	-0.25 ± 0.09	138	-2.76	0.01
	Linear mixed model output includes estimates of fixed effects, standard error (SE), degrees of freedom (df), t-statistics (t), p-values (p), marginal R2 (rm2; the proportion of variance in the model explained by the fixed effects) and conditional R2 (rc2; the proportion of variance in the model explained by both fixed and random effects). Significant p-values in bold. See methods for full descrip…

## Sheet: Table S7
	Model	Fixed Effects	Estimate ± SE	t	p	R2adj
	logpreTRIG ~ Colony + Year					0.06
		Intercept	-0.09 ± 0.05	-1.87	0.06
		Colony - Digges	-0.19 ± 0.12	-1.59	0.11
		Year - 2015	-0.03 ± 0.15	-0.21	0.84
		Year - 2018	-0.26 ± 0.08	-3.35	0.001
	logpostbCORT ~ Colony + Year					0.13
		Intercept	0.76 ± 0.11	7.09	< 0.001
		Colony - Digges	1.27 ± 0.29	4.42	< 0.001
		Year - 2015	-0.48 ± 0.39	-1.24	0.22
		Year - 2018	0.05 ± 0.17	0.28	0.78
	logpostNEFA ~ Colony + Year					0.32
		Intercept	-1.35 ± 0.06	-23.2	< 0.001
		Colony - Digges	0.96 ± 0.15	6.56	< 0.001
		Year - 2015	0.03 ± 0.21	0.16	0.87
	Linear model output includes estimates of fixed effects, standard error (SE), t-statistics (t), p-values (p), and adjusted R2 (Radj2; the proportion of variance in the model explained fixed effects). Significant p-values bolded. See methods for full descriptions of models.

## Sheet: Table S8
	Model	Fixed Effects	Estimate ± SE	t	p	R2adj
	∆Mass ~ Colony + TimebfSampling + Year					0.15
		Intercept	-0.03 ± 0.01	-5.17	< 0.001
		Colony - Digges	-0.03 ± 0.01	-2.09	0.04
		TimebfSampling	-0.00 ± 0.01	-2.9	0.004
		Year - 2015	0.03 ± 0.02	1.64	0.1
		Year - 2017	-0.07 ± 0.02	-3.78	< 0.001
		Year - 2018	0.00 ± 0.01	0.39	0.7
	∆bCORT ~ Colony + Year					0
		Intercept	0.61 ± 0.13	4.55	< 0.001
		Colony - Digges	-0.17 ± 0.37	-0.46	0.65
		Year - 2015	-0.24 ± 0.49	-0.49	0.62
		Year - 2018	-0.32 ± 0.21	-1.49	0.14
	∆NEFA ~ Colony + Year					-0.00
		Intercept	0.20 ± 0.08	2.35	0.02
		Colony - Digges	-0.10 ± 0.22	-0.45	0.66
		Year - 2015	0.17 ± 0.31	0.55	0.58
		Year - 2018	-0.19 ± 0.13	-1.47	0.14
	∆TRIG ~ Colony*Duration + TimebfSampling + Year					0.12
		Intercept	0.44 ± 0.18	2.43	0.02
		Colony - Digges	-1.08 ± 0.33	-3.24	0.001
		Duration	-0.20 ± 0.07	-3.01	0.003
		TimebfSampling	-0.01 ± 0.00	-2.56	0.01
		Year - 2015	0.42 ± 0.21	2.01	0.05
		Year - 2018	-0.08 ± 0.09	-0.91	0.36
		Colony - Digges*Duration	0.24 ± 0.08	3.16	0.002
	Linear model output includes estimates of fixed effects, standard error (SE), t-statistics (t), p-values (p), and adjusted R2 (Radj2; the proportion of variance in the model explained fixed effects). Significant p-values bolded. See methods for full descriptions of models.

## Sheet: Table S9
	Model	Fixed Effects	Estimate ± SE	df	t	p	rm2	rc2
	logDuration ~ Colony + Year + 1|Band						0.46	0.52
		Intercept	0.85 ± 0.04	339	19.3	< 0.001
		Colony - Digges	0.70 ± 0.08	341	9.18	< 0.001
		Year - 2015	-0.45 ± 0.08	342	-5.39	< 0.001
		Year - 2016	-0.33 ± 0.07	340	-4.56	< 0.001
		Year - 2017	-0.36 ± 0.06	269	-5.86	< 0.001
		Year - 2018	-0.24 ± 0.07	266	-3.65	< 0.001
	fPC1 ~ Colony + Duration + Year + 1|Band						0.59	0.74
		Intercept	-0.63 ± 0.10	341	-6.41	< 0.001
		Colony - Digges	0.79 ± 0.15	336	5.18	< 0.001
		Duration	0.05 ± 0.03	341	1.98	0.05
		Year - 2015	1.22 ± 0.15	338	7.96	< 0.001
		Year - 2016	0.12 ± 0.13	325	0.89	0.37
		Year - 2017	-0.15 ± 0.10	219	-1.43	0.15
		Year - 2018	-0.26 ± 0.11	214	-2.37	0.02
	dailyDist ~ Colony + Year + 1|Band						0.04	0.43
		Intercept	141 ± 5.82	342	24.3	< 0.001
		Colony - Digges	0.08 ± 10.1	342	0.01	0.99
		Year - 2015	1.19 ± 11.1	342	0.111	0.91
		Year - 2016	1.07 ± 9.68	339	0.11	0.91
		Year - 2017	24.9 ± 7.63	198	3.26	0.001
		Year - 2018	12.6 ± 8.11	196	1.56	0.12
	DEE ~ Colony + Duration + Year + 1|Band						0.07	0.36
		Intercept	2617 ± 71.9	341	36.4	< 0.001
		Colony - Digges	186 ± 111	337	1.67	0.1
		Duration	-37.9 ± 18.8	341	-2.02	0.04
		Year - 2015	108 ± 112	338	0.96	0.34
		Year - 2016	-134 ± 99.0	327	-1.36	0.18
		Year - 2017	153 ± 76.6	229	2	0.05
		Year - 2018	-134 ± 80.8	224	-1.66	0.1
	Linear mixed model output includes estimates of fixed effects, standard error (SE), degrees of freedom (df), t-statistics (t), p-values (p), marginal R2 (rm2; the proportion of variance in the model explained by the fixed effects) and conditional R2 (rc2; the proportion of variance in the model explained by both fixed and random effects). Significant p-values in bold. See methods for full descrip…

## Sheet: Table S10
	Model	Fixed Effects	Estimate ± SE	df	t	p	rm2	rc2
	preMass ~ Colony + Year + 1|Band						0.07	0.76
		Intercept	979 ± 6.73	336	146	< 0.001
		Colony - Digges	-13.04 ± 11.9	333	-1.1	0.27
		Year - 2015	-24.2 ± 12.9	308	-1.88	0.06
		Year - 2016	-0.54 ± 11.07	291	-0.05	0.96
		Year - 2017	-20.8 ± 7.24	124	-2.88	0.004
		Year - 2018	23.1 ± 7.68	123	3.02	0.003
	logprebCORT ~ Colony + Year + 1|Band						0.18	0.49
		Intercept	0.88 ± 0.10	174	8.62	< 0.001
		Colony - Digges	1.08 ± 0.18	190	6.09	< 0.001
		Year - 2015	-0.46 ± 0.20	188	-2.31	0.02
		Year - 2016	-0.78 ± 0.19	172	-4.18	< 0.001
	logpreNEFA ~ Colony + Year + 1|Band						0.18	0.34
		Intercept	-1.01 ± 0.05	170	-18.7	< 0.001
		Colony - Digges	0.57 ± 0.09	187	6.07	< 0.001
		Year - 2015	-0.22 ± 0.11	188	-2	0.05
		Year - 2016	-0.32 ± 0.10	179	-3.2	0.002
	logpreB-OH ~ Colony + Year + 1|Band						0.02	0.05
		Intercept	0.40 ± 0.05	164	8.17	< 0.001
		Colony - Digges	-0.10 ± 0.09	183	-1.15	0.25
		Year - 2015	0.18 ± 0.10	183	1.84	0.07
		Year - 2016	0.07 ± 0.09	178	0.76	0.44
	logpreTRIG ~ Colony + Year + 1|Band						0.1	0.35
		Intercept	0.16 ± 0.06	174	2.8	0.01
		Colony - Digges	-0.38 ± 0.10	190	-3.89	< 0.001
		Year - 2015	0.16 ± 0.11	191	1.47	0.14
		Year - 2016	0.04 ± 0.10	179	0.42	0.67
	Linear mixed model output includes estimates of fixed effects, standard error (SE), degrees of freedom (df), t-statistics (t), p-values (p), marginal R2 (rm2; the proportion of variance in the model explained by the fixed effects) and conditional R2 (rc2; the proportion of variance in the model explained by both fixed and random effects). Significant p-values in bold. See methods for full descrip…

[truncated: 2 more sheets: Table S11, Table S12]
