# Supplementary material for: Lower nutritional state and foraging success in an Arctic seabird despite behaviorally flexible responses to environmental change
Source: Ecol Evol. 2023 Apr 20;13(4):e9923. doi: 10.1002/ece3.9923 (PMC10119025; doi:10.1002/ece3.9923)
Supplement: Supplementary file 3 — Table S13‐S18 [file ECE3-13-e9923-s002.xlsx]

## Sheet: Table S13
		Model	Fixed Effects	Estimate ± SE	df	t	p	rm2	rc2
		fPC1 ~ SeaIce + Sex + 1|StartDate + 1|Band						0.21	0.77
			Intercept	1.94 ± 0.32	28.4	6.08	< 0.001
			SeaIce - Low	-1.17 ± 0.36	21.1	-3.3	< 0.01
			Sex - M	-0.14 ± 0.39	34.7	-0.37	0.72
		logpostTRIG ~ SeaIce + fPC1 + Sex + 1|Band + 1|StartDate						0.04	0.79
			Intercept	-0.43 ± 0.34	21.6	-1.25	0.22
			SeaIce - Low	-0.16 ± 0.33	11	-0.47	0.65
			fPC1	0.02 ± 0.12	21.8	0.14	0.89
			Sex - M	-0.13 ± 0.27	20.1	-0.49	0.63
		Linear mixed model output includes estimates of fixed effects, standard error (SE), degrees of freedom (df), t-statistics (t), p-values (p), marginal R2 (rm2; the proportion of variance in the model explained by the fixed effects) and conditional R2 (rc2; the proportion of variance in the model explained by both fixed and random effects). Significant p-values in bold. See methods for full descrip…

## Sheet: Table S14
		Model	Fixed Effects	Estimate ± SE	t	p	R2adj
		DEE ~ SeaIce*fPC1 + Sex					0.33
			Intercept	2470 ± 133	18.53	< 0.001
			Sea Ice - Low	-360 ± 177	-2.03	0.05
			fPC1	105 ± 53.0	1.99	0.06
			Sex - M	10.3 ± 112	0.09	0.93
			Sea Ice - Low*fPC1	404 ± 144	2.96	0.01
		postMass ~ SeaIce + fPC1 + Sex					-0.14
			Intercept	931 ± 34.7	26.84	< 0.001
			SeaIce - Low	11.2 ± 29.5	0.38	0.71
			fPC1	-0.42 ± 12.1	-0.04	0.97
			Sex - M	3.92 ± 27.2	0.14	0.89
		∆Mass ~ SeaIce + fPC1 + Sex					-0.04
			Intercept	-0.04 ± 0.04	-0.96	0.35
			SeaIce - Low	-0.04 ± 0.03	-1.18	0.25
			fPC1	0.01 ± 0.02	0.34	0.74
			Sex - M	-0.01 ± 0.03	-0.27	0.79
		logpostbCORT ~ SeaIce + fPC1 + Sex					0.07
			Intercept	1.97 ± 0.42	4.69	< 0.001
			SeaIce - Low	0.40 ± 0.36	1.13	0.27
			fPC1	-0.08 ± 0.15	-0.52	0.61
			Sex - M	-0.50 ± 0.33	-1.53	0.14
		∆bCORT ~ SeaIce + fPC1 + Sex					0.06
			Intercept	0.97 ± 0.49	1.98	0.06
			SeaIce - Low	0.00 ± 0.43	0	0.99
			fPC1	-0.24 ± 0.17	-1.4	0.18
			Sex - M	-0.64 ± 0.40	-1.61	0.12
		Linear model output includes estimates of fixed effects, standard error (SE), t-statistics (t), p-values (p), and adjusted R2 (Radj2; the proportion of variance in the model explained fixed effects). Significant p-values bolded. See methods for full descriptions of models.

## Sheet: Table S15
	Model	Fixed Effects	Estimate ± SE	t	p	R2adj
	∆TRIG ~ SeaIce + fPC1 + Sex					0.1
		Intercept	-0.19 ± 0.32	-0.6	0.56
		SeaIce - Low	-0.37 ± 0.28	-1.3	0.21
		fPC1	0.12 ± 0.11	1.08	0.29
		Sex - M	-0.10 ± 0.26	-0.37	0.72
	logpostNEFA ~ SeaIce + fPC1 + Sex					0
		Intercept	-0.02 ± 0.25	-0.1	0.93
		SeaIce - Low	-0.13 ± 0.21	-0.6	0.56
		fPC1	-0.11 ± 0.09	-1.25	0.23
		Sex - M	-0.28 ± 0.19	-1.42	0.17
	∆NEFA ~ SeaIce + fPC1 + Sex					-0.03
		Intercept	0.46 ± 0.33	1.39	0.18
		SeaIce - Low	-0.14 ± 0.29	-0.49	0.63
		fPC1	-0.01 ± 0.12	-0.05	0.96
		Sex - M	-0.38 ± 0.27	-1.38	0.18
	logpostBOH ~ SeaIce + fPC1 + Sex					0.55
		Intercept	0.46 ± 0.20	2.26	0.04
		SeaIce - Low	-0.62 ± 0.17	-3.6	0.002
		fPC1	-0.19 ± 0.07	-2.72	0.01
		Sex - M	0.55 ± 0.16	3.46	0.002
	∆BOH ~ SeaIce + fPC1 + Sex					0.11
		Intercept	0.66 ± 0.29	2.31	0.03
		SeaIce - Low	-0.55 ± 0.24	-2.32	0.03
		fPC1	-0.09 ± 0.09	-0.98	0.34
		Sex - M	-0.00 ± 0.22	-0.01	0.99
	Linear model output includes estimates of fixed effects, standard error (SE), t-statistics (t), p-values (p), and adjusted R2 (Radj2; the proportion of variance in the model explained fixed effects). Significant p-values bolded. See methods for full descriptions of models.

## Sheet: Table S16
	Model	Fixed Effects	Estimate ± SE	df	t	p	rm2	rc2
	fPC1 ~ SeaIce + Sex + Year + 1|StartDate + 1|Band						0.27	0.5
		Intercept	1.48 ± 0.16	53.3	9.34	< 0.001
		SeaIce - Low	-0.93 ± 0.20	106	-4.58	< 0.001
		Sex - M	-0.25 ± 0.12	136	-2.05	0.04
		Year - 2016	-0.14 ± 0.20	59.3	-0.67	0.5
	dailyDist ~ SeaIce + fPC1 + Sex + Year + Duration + 1|StartDate + 1|Band						0.26	0.56
		Intercept	115 ± 11.2	87	10.21	< 0.001
		SeaIce - Low	35.7 ± 10.8	132	3.3	0.01
		fPC1	29.1 ± 4.14	152	7.01	< 0.001
		Sex - M	2.26 ± 6.29	140	0.36	0.72
		Year - 2016	-5.33 ± 9.65	48.5	-0.55	0.58
		Duration	-4.57 ± 1.77	98.3	-2.59	0.01
	logpostbCORT ~ fPC1 + SeaIce*dailyDist + Sex + Year + 1|Band						0.15	0.19
		Intercept	2.71 ± 0.50	79.9	5.37	< 0.001
		fPC1	-0.08 ± 0.16	77.5	-0.5	0.62
		SeaIce - Low	-0.98 ± 0.70	78	-1.41	0.16
		dailyDist	-0.01 ± 0.00	80	-1.48	0.14
		Sex - M	-0.01 ± 0.20	76.9	-0.04	0.97
		Year - 2016	-0.76 ± 0.27	79.3	-2.85	0.01
		SeaIce - Low*dailyDist	0.01 ± 0.00	79	2.14	0.04
	logpostNEFA ~ SeaIce + fPC1 + dailyDist + Sex + Year + Duration + 1|Band						0.24	0.3
		Intercept	0.35 ± 0.30	74.2	1.19	0.24
		SeaIce - Low	0.56 ± 0.22	79.9	2.56	0.01
		fPC1	0.10 ± 0.09	78.5	1.05	0.3
		dailyDist	-0.00 ± 0.00	78.3	-2.02	0.05
		Sex - M	-0.27 ± 0.12	77.7	-2.26	0.03
		Year - 2016	-0.69 ± 0.17	78.5	-4.07	< 0.001
		Duration	-0.10 ± 0.04	79.7	-2.36	0.02
	Linear mixed model output includes estimates of fixed effects, standard error (SE), degrees of freedom (df), t-statistics (t), p-values (p), marginal R2 (rm2; the proportion of variance in the model explained by the fixed effects) and conditional R2 (rc2; the proportion of variance in the model explained by both fixed and random effects). Significant p-values in bold. See methods for full descrip…

## Sheet: Table S17
	Model	Fixed Effects	Estimate ± SE	t	p	R2adj
	DEE ~ SeaIce*fPC1 + SeaIce*dailyDist + Sex + Year					0.86
		Intercept	122 ± 91.1	13.4	< 0.001
		Sea Ice - Low	65.1 ± 115	0.57	0.57
		fPC1	-71.3 ± 34.7	-2.05	0.04
		dailyDist	11.5 ± 0.71	16.3	< 0.001
		Sex - M	-0.98 ± 30.6	-0.03	0.97
		Year - 2016	-64.9 ± 39.5	-1.64	0.1
		Sea Ice - Low*fPC1	108 ± 44.9	2.4	0.02
		SeaIce - Low*dailyDist	-2.40 ± 0.85	-2.83	0.01
	postMass ~ SeaIce + fPC1 + dailyDist + Sex + Year					0.09
		Intercept	872 ± 24.4	35.7	< 0.001
		SeaIce - Low	-9.19 ± 24.4	-0.38	0.71
		fPC1	-12.8 ± 9.81	-1.31	0.2
		dailyDist	0.21 ± 0.15	1.41	0.16
		Sex - M	28.1 ± 12.2	2.3	0.02
		Year - 2016	27.6 ± 18.9	1.47	0.15
	∆Mass ~ SeaIce + fPC1 + dailyDist + Sex + Year					0.05
		Intercept	-0.10 ± 0.04	-2.49	0.01
		SeaIce - Low	0.05 ± 0.05	1.06	0.29
		Duration	0.01 ± 0.01	0.96	0.34
		fPC1	0.00 ± 0.01	0.4	0.69
		dailyDist	0.00 ± 0.00	0.83	0.41
		Sex - M	-0.01 ± 0.01	-0.52	0.61
		Year - 2016	0.04 ± 0.02	1.7	0.09
		SeaIce - Low*Duration	-0.02 ± 0.01	-2.24	0.03
	∆bCORT ~ SeaIce + fPC1 + dailyDist + Sex + Year					0.04
		Intercept	-0.31 ± 0.42	-0.75	0.46
		SeaIce - Low	-0.05 ± 0.40	-0.13	0.9
		fPC1	-0.26 ± 0.18	-1.38	0.17
		dailyDist	0.01 ± 0.00	2.44	0.02
		Sex - M	0.26 ± 0.23	1.14	0.26
		Year - 2016	-0.26 ± 0.31	-0.84	0.4
	Linear model output includes estimates of fixed effects, standard error (SE), t-statistics (t), p-values (p), and adjusted R2 (Radj2; the proportion of variance in the model explained fixed effects). Significant p-values bolded. See methods for full descriptions of models.

## Sheet: Table S18
	Model	Fixed Effects	Estimate ± SE	t	p	R2adj
	logpostTRIG ~ SeaIce + fPC1 + dailyDist + Sex + Year + TimebfSampling					0.23
		Intercept	-0.22 ± 0.18	-1.21	0.23
		SeaIce - Low	0.12 ± 0.18	0.7	0.49
		fPC1	-0.18 ± 0.08	-2.25	0.03
		dailyDist	0.00 ± 0.00	1.66	0.1
		Sex - M	-0.21 ± 0.10	-2.08	0.04
		Year - 2016	-0.11 ± 0.14	-0.8	0.43
		TimebfSampling	-0.01 ± 0.00	-3.56	< 0.001
	∆TRIG ~ SeaIce + fPC1 + dailyDist + Sex + Year					0.02
		Intercept	-0.45 ± 0.24	-1.85	0.07
		SeaIce - Low	0.20 ± 0.24	0.85	0.4
		fPC1	-0.04 ± 0.11	-0.4	0.69
		dailyDist	0.00 ± 0.00	1.3	0.2
		Sex - M	-0.15 ± 0.13	-1.14	0.26
		Year - 2016	-0.03 ± 0.19	-0.14	0.89
	∆NEFA ~ SeaIce + fPC1 + dailyDist + Sex + Year					-0.02
		Intercept	0.63 ± 0.28	2.29	0.02
		SeaIce - Low	0.02 ± 0.27	0.06	0.95
		fPC1	0.05 ± 0.12	0.41	0.68
		dailyDist	-0.00 ± 0.00	-1.33	0.19
		Sex - M	-0.10 ± 0.15	-0.7	0.49
		Year - 2016	-0.15 ± 0.21	-0.7	0.49
	logpostBOH ~ SeaIce + fPC1 + dailyDist + Sex + Year + TimebfSampling					0.26
		Intercept	1.68 ± 0.25	6.71	< 0.001
		SeaIce - Low	-0.28 ± 0.19	-1.5	0.14
		fPC1	-0.14 ± 0.08	-1.67	0.1
		dailyDist	-0.00 ± 0.00	-2.67	0.01
		Sex - M	-0.15 ± 0.10	-1.53	0.13
		Year - 2016	0.03 ± 0.14	0.22	0.83
		Duration	-0.07 ± 0.4	-2.02	0.04
		TimebfSampling	-0.01 ± 0.00	-2.6	0.01
	∆BOH ~ SeaIce + fPC1 + dailyDist + Sex + Year					0.04
		Intercept	0.73 ± 0.25	2.86	0.01
		SeaIce - Low	-0.08 ± 0.25	-0.33	0.75
		fPC1	-0.05 ± 0.11	-0.4	0.69
		dailyDist	-0.00 ± 0.00	-1.98	0.05
		Sex - M	-0.09 ± 0.14	-0.66	0.51
		Year - 2016	-0.05 ± 0.19	-0.28	0.78
	Linear model output includes estimates of fixed effects, standard error (SE), t-statistics (t), p-values (p), and adjusted R2 (Radj2; the proportion of variance in the model explained fixed effects). Significant p-values bolded. See methods for full descriptions of models.
