# Supplementary material for: Lower nutritional state and foraging success in an Arctic seabird despite behaviorally flexible responses to environmental change
Source: Ecol Evol. 2023 Apr 20;13(4):e9923. doi: 10.1002/ece3.9923 (PMC10119025; doi:10.1002/ece3.9923)
Supplement: Supplementary file 4 — Table S19‐S23 [file ECE3-13-e9923-s004.xlsx]

## Sheet: Table S19
	Model	Fixed Effects	Estimate ± SE	df	t	p	rm2	rc2
	fPC1 ~ SeaIce + Sex + Year + 1|StartDate + 1|Band						0.12	0.9
		Intercept	0.00 ± 0.14	54	0.03	0.97
		SeaIce - Low	-0.52 ± 0.16	148	-3.25	0.001
		Sex - M	-0.22 ± 0.10	162	-2.22	0.03
		Year - 2019	0.14 ± 0.18	109	0.78	0.44
	DEE ~ SeaIce*fPC1 + Sex + Year + 1|Band						0.39	0.55
		Intercept	2222 ± 45.1	164	49.2	< 0.001
		Sea Ice - Low	-26.4 ± 77.9	156	-0.34	0.74
		fPC1	481 ± 56.0	163	8.6	< 0.001
		Sex - M	13.9 ± 43.6	160	0.32	0.75
		Year - 2019	-5.13 ± 71.6	164	-0.07	0.94
		Sea Ice - Low*fPC1	-242.9 ± 71.4	140	-3.4	0.001
	logpostTRIG ~ SeaIce*Duration + fPC1 + Sex + TimebfbSampling + 1|Band + 1|StartDate						0.3	0.69
		Intercept	0.21 ± 0.51	70.4	0.66	0.51
		SeaIce - Low	0.95 ± 0.37	83.4	2.57	0.01
		Duration	-0.17 ± 0.10	117	-1.79	0.08
		fPC1	-0.07 ± 0.07	119	-0.91	0.36
		Sex - M	-0.42 ± 0.09	121	-4.51	< 0.001
		TimebfSampling	-0.01 ± 0.00	122	-3.88	< 0.001
		SeaIce - Low*Duration	-0.27 ± 0.12	122	-2.23	0.03
	∆B-OH ~ SeaIce + fPC1 + Sex + 1|Band + 1|StartDate						0.06	0.63
		Intercept	0.06 ± 0.13	23.5	0.5	0.62
		SeaIce - Low	0.24 ± 0.12	12.9	1.97	0.07
		fPC1	-0.04 ± 0.09	109.63	-0.41	0.68
		Sex - M	-0.05 ± 0.11	100.38	-0.42	0.68
	Linear mixed model output includes estimates of fixed effects, standard error (SE), degrees of freedom (df), t-statistics (t), p-values (p), marginal R2 (rm2; the proportion of variance in the model explained by the fixed effects) and conditional R2 (rc2; the proportion of variance in the model explained by both fixed and random effects). Significant p-values in bold. See methods for full descrip…

## Sheet: Table S20
	Model	Fixed Effects	Estimate ± SE	t	p	R2adj
	postMass ~ SeaIce + fPC1 + Sex + Year					0.17
		Intercept	996 ± 11.2	89.01	< 0.001
		SeaIce - Low	-127 ± 23.0	-5.53	< 0.001
		fPC1	4.41 ± 9.14	0.48	0.63
		Sex - M	4.30 ± 10.7	0.4	0.69
		Year - 2019	129 ± 22.5	5.72	< 0.001
	∆Mass ~ SeaIce + fPC1 + Sex + Year + Duration + TimebfSampling					0.2
		Intercept	-0.01 ± 0.01	0.39	0.69
		SeaIce - Low	-0.05 ± 0.02	-3.23	0.002
		fPC1	0.01 ± 0.01	1.97	0.05
		Sex - M	0.01 ± 0.01	1.26	0.21
		Year - 2019	0.06 ± 0.02	3.48	< 0.001
		Duration	-0.02 ± 0.00	-3.55	< 0.001
		TimebfSampling	-0.00 ± 0.00	-2.36	0.02
	logpostbCORT ~ SeaIce + fPC1 + Sex					0.03
		Intercept	0.65 ± 0.21	3.15	0.002
		SeaIce - Low	-0.12 ± 0.19	-0.65	0.52
		fPC1	-0.38 ± 0.16	-2.3	0.02
		Sex - M	0.14 ± 0.19	0.7	0.49
	∆bCORT ~ SeaIce + fPC1 + Sex					0.02
		Intercept	0.35 ± 0.26	1.35	0.18
		SeaIce - Low	0.20 ± 0.23	0.85	0.4
		fPC1	-0.35 ± 0.20	-1.73	0.09
		Sex - M	-0.14 ± 0.24	-0.57	0.57
	Linear model output includes estimates of fixed effects, standard error (SE), t-statistics (t), p-values (p), and adjusted R2 (Radj2; the proportion of variance in the model explained fixed effects). Significant p-values bolded. See methods for full descriptions of models.

## Sheet: Table S21
	Model	Fixed Effects	Estimate ± SE	t	p	R2adj
	∆TRIG ~ SeaIce + fPC1 + Sex					0.04
		Intercept	-0.35 ± 0.10	-3.36	0.001
		SeaIce - Low	0.06 ± 0.09	0.6	0.55
		fPC1	-0.16 ± 0.08	-1.88	0.06
		Sex - M	0.16 ± 0.10	1.61	0.11
	logpostNEFA ~ SeaIce + fPC1 + Sex					0.01
		Intercept	-1.14 ± 0.11	-10.41	< 0.001
		SeaIce - Low	-0.12 ± 0.10	-1.22	0.23
		fPC1	-0.05 ± 0.09	-0.6	0.55
		Sex - M	-0.19 ± 0.10	-1.82	0.07
	∆NEFA ~ SeaIce + fPC1 + Sex					-0.01
		Intercept	-0.00 ± 0.16	-0.02	0.98
		SeaIce - Low	0.18 ± 0.14	1.23	0.22
		fPC1	-0.05 ± 0.13	-0.39	0.7
		Sex - M	-0.00 ± 0.15	-0.01	0.99
	logpostB-OH ~ SeaIce + fPC1 + Sex					0.13
		Intercept	0.03 ± 0.08	0.38	0.71
		SeaIce - Low	0.08 ± 0.07	1.1	0.27
		fPC1	-0.26 ± 0.06	-4.02	< 0.001
		Sex - M	-0.07 ± 0.07	-0.9	0.37
	Linear model output includes estimates of fixed effects, standard error (SE), t-statistics (t), p-values (p), and adjusted R2 (Radj2; the proportion of variance in the model explained fixed effects). Significant p-values bolded. See methods for full descriptions of models.

## Sheet: Table S22
	Model	Fixed Effects	Estimate ± SE	df	t	p	rm2	rc2
	fPC1 ~ SeaIce + Sex + Year + 1|Band						0.05	0.36
		Intercept	-0.81 ± 0.08	179	-10.5	< 0.001
		SeaIce - Low	-0.10 ± 0.09	128	1.2	0.23
		Sex - M	0.04 ± 0.08	113	0.44	0.66
		Year - 2019	0.19 ± 0.08	143	2.33	0.02
	logdailyDist ~ SeaIce + fPC1 + Sex + Year + 1|Band						0.05	0.48
		Intercept	5.08 ± 0.07	181	70.1	< 0.001
		Sea Ice - Low	0.03 ± 0.06	115	0.56	0.57
		fPC1	0.06 ± 0.06	176	1.05	0.3
		Sex - M	-0.10 ± 0.06	116	-1.51	0.13
		Year - 2019	-0.16 ± 0.06	132	-2.78	0.01
	logDEE ~ SeaIce + fPC1 + dailyDist + Sex + Year + 1|StartDate + 1|Band						0.84	0.92
		Intercept	7.27 ± 0.03	26.93	248	< 0.001
		Sea Ice - Low	0.06 ± 0.03	9.85	2.29	0.05
		fPC1	-0.01 ± 0.01	172	-0.86	0.39
		dailyDist	0.00 ± 0.00	174	31.4	< 0.001
		Sex - M	0.03 ± 0.01	139	2.15	0.03
		Year - 2019	0.02 ± 0.02	65.3	0.84	0.41
	Linear mixed model output includes estimates of fixed effects, standard error (SE), degrees of freedom (df), t-statistics (t), p-values (p), marginal R2 (rm2; the proportion of variance in the model explained by the fixed effects) and conditional R2 (rc2; the proportion of variance in the model explained by both fixed and random effects). Significant p-values in bold. See methods for full descrip…

## Sheet: Table S23
	Model	Fixed Effects	Estimate ± SE	t	p	R2adj
	postMass ~ SeaIce + fPC1 + dailyDist + Sex + Year					0.09
		Intercept	984 ± 19.5	50.5	< 0.001
		SeaIce - Low	-31.5 ± 12.4	-2.53	0.01
		fPC1	-9.84 ± 9.80	-1	0.32
		dailyDist	-0.14 ± 0.09	-1.6	0.11
		Sex - M	9.60 ± 9.20	1.04	0.3
		Year - 2019	5.48 ± 12.2	0.45	0.65
	∆Mass ~ SeaIce + fPC1 + dailyDist + Sex + Year					0.04
		Intercept	-0.06 ± 0.01	-4.87	< 0.001
		SeaIce - Low	0.01 ± 0.01	0.79	0.43
		fPC1	-0.01 ± 0.01	-1.64	0.1
		dailyDist	0.00 ± 0.00	2.32	0.02
		Sex - M	0.01 ± 0.01	1.95	0.05
		Year - 2019	-0.00 ± 0.01	-0.45	0.65
	Linear model output includes estimates of fixed effects, standard error (SE), t-statistics (t), p-values (p), and adjusted R2 (Radj2; the proportion of variance in the model explained fixed effects). Significant p-values bolded. See methods for full descriptions of models.
